# Supplementary material for: Co-Occurrence of β-Lactam and Aminoglycoside Resistance Determinants among Clinical and Environmental Isolates of Klebsiella pneumoniae and Escherichia coli: A Genomic Approach
Source: Pharmaceuticals (Basel). 2022 Aug 17;15(8):1011. doi: 10.3390/ph15081011 (PMC9416466; doi:10.3390/ph15081011)
Supplement: Supplementary file 1 [file pharmaceuticals-15-01011-s001.zip]

Archive with 1 entries (1 files):
- pharmaceuticals-1798399-supplementary.pdf
